# Supplementary material for: Antiarrhythmic Effects of Vernakalant in Human-Induced Pluripotent Stem Cell-Derived Cardiomyocytes from a Patient with Short QT Syndrome Type 1
Source: J Cardiovasc Dev Dis. 2022 Apr 9;9(4):112. doi: 10.3390/jcdd9040112 (PMC9032933; doi:10.3390/jcdd9040112)
Supplement: Supplementary file 1 [file jcdd-09-00112-s001.zip]

Archive with 1 entries (1 files):
- jcdd-1615644-supplementary.pdf
